# Supplementary material for: Why does the X chromosome lag behind autosomes in GWAS findings?
Source: PLoS Genet. 2023 Feb 27;19(2):e1010472. doi: 10.1371/journal.pgen.1010472 (PMC9997976; doi:10.1371/journal.pgen.1010472)
Supplement: S1 Table — (XLS) [file pgen.1010472.s001.xls]

## Sheet: Sheet1
	Table S1. Chromosomal sizes, number of GWAS detected SNPs and number of SNPs reported in dbSNP database for individual chromosomes.
	Chromosome	Chrom. Size (bp)	Size of centromere region	Number of GWAS-reported SNPs	Number of SNPs in dbSNP database	Size of genic region	GWAS_genic_transcribed_region_SNPs	Size of intergenic region	Size of intergenic region minus centromeric region	GWAS_intergenic_SNPs	dbSNPs_genic	dbSNPs_intergenic	Number of genes	OMIM genes	1K genomes intergenic SNPs	1K genomes intronic SNPs	1K genomes exonic SNPs	TOPMed genomes intergenic SNPs	TOPMed genomes intronic SNPs	TOPMed genomes exonic SNPs
	1	248956422	4504439	15108	84700961	138299502	10398	110656920	106152481	4711	48415616	36285345	3863	2406	4038095	2313265	95743	24709909	13396507	505878
	2	242193529	2339480	14759	89846930	133149204	9908	109044325	106704845	4852	50095821	39751109	2932	1594	4694019	2319130	65682	27698174	13376044	355506
	3	198295559	1443021	11446	73490226	125656899	8368	72638660	71195639	3079	42924031	30566195	2317	1374	3771299	2006634	52411	22120864	11480343	280910
	4	190214555	3702932	9073	70928663	91279191	5985	98935364	95232432	3089	35034309	35894354	1703	965	4155466	1536631	36848	23660134	8768339	193494
	5	181538259	2529952	9702	66413695	97722930	6519	83815329	81285377	3184	33896686	32517009	1862	1098	3738835	1484277	42918	21838239	8560738	227680
	6	170805979	2771684	14259	62209669	87337842	9568	83468137	80696453	5292	33729992	28479677	2054	1339	3415755	1558231	47505	19448746	8813725	246556
	7	159345973	3300127	8892	59482699	90024039	5996	69321934	66021807	2897	33912007	25570692	1949	1115	2934477	1726863	45033	17302649	9902554	244675
	8	145138636	2083397	8254	55814716	79027362	5599	66111274	64027877	2656	31000234	24814482	1470	852	3083716	1474086	34080	17639531	8271553	183892
	9	138394717	2630820	7071	46553104	61609221	4651	76785496	74154676	2421	25342568	21210536	1578	908	2410612	1107434	38954	15121043	6364976	207849
	10	133797422	2030796	7873	49642080	76694481	5258	57102941	55072145	2616	28311189	21330891	1669	934	2432800	1520309	37527	14170306	8564014	196879
	11	135086622	3351536	9308	50729182	79780092	6451	55306530	51954994	2858	28008448	22720734	2350	1464	2692229	1293770	58685	15740212	7325154	304290
	12	133275309	2581652	8396	49142571	78870390	5942	54404919	51823267	2455	27980967	21161604	1908	1281	2537551	1282250	46555	14968317	7326035	250809
	13	114364328	1950698	4315	36810850	46831011	2629	67533317	65582619	1687	16911462	19899388	1073	450	2071206	768738	15727	12368569	4377993	86044
	14	107043718	2616299	4773	32944848	50463432	3375	56580286	53963987	1399	18092211	14852637	1614	803	1800954	819841	29919	10330082	4637325	158114
	15	101991189	1015672	5793	30789036	56051691	4568	45939498	44923826	1226	19443961	11345075	1356	729	1450859	940719	31868	8662703	5361146	176221
	16	90338345	1938824	6441	33155306	47414160	4891	42924185	40985361	1551	19706109	13449197	1459	1030	1630197	1021956	45205	9767994	5672934	240553
	17	83257441	3594520	6891	29887918	54211791	5240	29045650	25451130	1652	18444967	11442951	1985	1464	1277621	994694	55989	7799281	5684798	295217
	18	80373285	4768615	3758	28820139	37008120	2452	43365165	38596550	1307	13663928	15156211	673	373	1591602	659369	14800	9538554	3726528	78642
	19	58617616	3917072	5055	22495854	38849430	4132	19768186	15851114	1324	13810804	8685050	2081	1428	1112368	646819	72855	6333555	3627890	381403
	20	64444167	2173803	4558	23554967	34537302	2948	29906865	27733062	1611	12292088	11262879	1048	644	1158102	629920	24472	7257060	3532265	125902
	21	46709983	337097	1604	14118265	19360188	1153	27349795	27012698	452	6926711	7191554	571	244	822702	272195	11152	4979363	1464658	52191
	22	50818468	2922885	2870	14601931	24211719	2151	26606749	23683864	720	8715239	5886692	925	546	642011	437429	22403	4282633	2446161	114849
	X	156040895	3107432	1357	42297570	59614179	678	96426716	93319284	680	16044186	26253384	1911	1326	2658413	771005	22632	15414292	4426503	126362
