# Supplementary material for: Why does the X chromosome lag behind autosomes in GWAS findings?
Source: PLoS Genet. 2023 Feb 27;19(2):e1010472. doi: 10.1371/journal.pgen.1010472 (PMC9997976; doi:10.1371/journal.pgen.1010472)
Supplement: S2 Table — (XLS) [file pgen.1010472.s002.xls]

## Sheet: ArraySummary_SNPcounts
	Table S2. Number of SNPs on chromosomes across 28 commonly used genotyping platforms.
	chrs	Size in nucleotides	Number of SNPs dbSNP	Genotyping platforms
				humanomni5-4v1_c	humanomni2.5-4v1_h	Axiom_GW_PanAFR.na34	Multi-EthnicGlobal_A1	Multi-EthnicEUR-EAS-SAS-8v1-0_A1	Multi-EthnicAMR-AFR-8v1-0_A1	PMDA.hg19	Axiom_PMRA.na35	Affy6.0	HumanOmniZhongHua-8-v1-0-C	Axiom_UKB_WCSG.na34	cytosnp-850k_b	Axiom_GW_LAT.na34	humanomniexpress-12v1-1_b	GSAMD-24v1-0_20011747_A4	Axiom_GW_CHB2.na34	Axiom_AveraNTR.na35	GSA-24v3-0_A1	Axiom_GW_EUR.na34	Axiom_GW_ASI_SNP.na34	human660w-quad_v1_h	PsychArray-B	OncoArray-500K_B	DrugDevConsortium_15073507_A1	HumanCytoSNP-12v2-1_H	humancore-12v1-0_a	InfiniumExome-24v1-1_A1	InfiniumImmunoArray-24v2-0_A
	chr1	249698942	84700961	334241	190001	167041	142370	120341	116102	90796	68652	73336	69573	66404	68539	64056	58627	55009	51203	51257	49470	50628	46991	45107	50228	34577	40466	22927	24028	24886	26392
	chr2	242508799	89846930	342826	198854	181976	145789	120206	116961	74607	72497	75805	70142	64232	66566	64341	57127	56569	49349	53251	53307	55858	48602	47681	45107	41216	39163	24026	24249	17399	24880
	chr3	198450956	73490226	302718	167118	149518	122330	101923	98772	54338	60514	62249	60259	54528	54544	53623	46736	46997	41496	43984	42712	49071	43840	39436	37574	33415	32933	17650	20404	14679	17119
	chr4	190424264	70928663	266436	156524	143167	106871	88625	84916	48129	53384	57518	53489	48981	44656	49546	40027	42362	38846	39775	38060	45691	40640	35264	29989	26918	27721	14409	18566	10334	10481
	chr5	181630948	66413695	254760	148941	137354	99060	82083	78220	47785	52411	57912	52531	47031	46745	48772	41680	40067	37417	40806	36707	42894	38536	35619	30212	30750	26535	17758	17706	11473	16739
	chr6	170805979	62209669	288092	149433	127306	111644	95581	90701	49174	58297	57771	62733	56665	53770	56036	47697	47504	40239	51379	42939	51513	46678	38381	35297	39004	30365	16448	18700	15321	25189
	chr7	159345973	59482699	227389	132850	123845	92801	77431	74568	39621	48685	48239	47196	44531	44243	43149	37705	37633	34964	34299	34287	37662	33600	31810	28454	24671	25296	15551	16137	11208	10478
	chr8	145138636	55814716	217543	128811	120156	84464	70772	67097	34327	45662	49977	45962	39787	40981	41683	36659	34044	32307	34620	31106	37498	33053	32894	25079	26092	21059	15702	15133	8957	12342
	chr9	138688728	46553104	186394	106512	103798	72547	61671	58716	50433	39529	42647	40641	35741	37237	34558	32498	29104	29859	29991	26370	30203	30463	27919	23891	20998	19879	12063	12621	10269	10082
	chr10	133797422	49642080	204557	122794	109441	79690	67694	64196	34786	42262	49561	46196	39790	43428	40307	38722	33049	33312	34553	30873	32958	31611	30699	25183	24671	23222	13663	14699	9568	14258
	chr11	135186938	50729182	201719	120051	104973	90641	76176	73778	33470	43851	45881	42944	43056	42094	39564	36268	34670	31656	32030	31740	31535	28628	28663	31539	23168	24131	14298	14621	15719	10845
	chr12	133275309	49142571	205524	115562	104008	81212	68345	65750	32199	40967	43766	42919	39038	42461	38022	35184	32563	31262	30936	29507	32600	30785	28644	29866	24842	23958	14539	14430	12385	12601
	chr13	114364328	36810850	150923	85064	79369	54534	45584	43544	28384	31247	35121	32417	27842	34703	26915	27560	23220	21896	23398	24311	25492	23801	21949	15632	16271	14217	8927	10662	4403	6186
	chr14	108136338	32944848	140385	78866	73480	54312	46065	43922	25016	28464	28925	28817	27175	26207	25657	23058	21877	21042	20501	19727	22232	20190	19592	18525	15483	14794	9536	9522	7785	9049
	chr15	102439437	30789036	131657	74120	74315	52775	44724	43143	28799	29442	26840	27799	25497	26223	25026	21469	21172	20357	19832	20365	20542	19593	17915	17814	14275	16302	9993	8858	8287	4877
	chr16	92211104	33155306	141184	80331	83738	60022	51207	49838	33472	32132	28602	29492	30408	26364	27766	22544	22725	23865	20967	21071	19547	20019	18210	21189	14941	15615	9148	9191	10399	8588
	chr17	83836422	29887918	125068	70011	67867	61178	52445	51729	37386	33692	21279	25461	31555	27835	24433	20041	21949	20364	20902	21202	14280	14637	15615	22600	16771	14199	9536	8446	13112	6384
	chr18	80373285	28820139	124111	70141	69234	44852	37654	36163	22696	25819	27204	27151	22638	24505	23074	21518	18868	18265	18376	17498	21395	19449	17431	12768	14130	10285	7572	8289	3782	5301
	chr19	58617616	22495854	90183	52138	48382	54007	47430	46573	33799	25199	12395	18965	29099	20109	19333	14941	17358	16190	12130	16442	9071	8513	10652	22413	12601	14648	6827	7139	14957	4892
	chr20	64444167	23554967	102611	58810	58517	41187	34835	34118	20868	22406	23475	21939	20439	21868	20899	18267	16222	17089	16301	14591	15313	15167	14826	13957	13395	11132	7570	7014	6433	5226
	chr21	46709983	14118265	58835	33161	36274	23448	19498	19297	13430	12818	12900	12640	11832	10881	11898	10145	9476	9260	9282	8446	9363	8957	8666	7348	6072	7086	4310	4109	2840	3186
	chr22	51857516	14601931	59669	35731	35503	25903	21951	22014	21621	15306	11935	14157	13513	14006	13198	10322	10152	12027	8557	9886	6106	6714	9374	9906	9219	6648	4959	4145	5149	3792
	chrX	156040895	42297570	111511	57111	65975	55580	39767	42914	62417	37245	37867	23935	21084	30834	25403	18270	18481	24273	23033	28054	13155	17268	14175	13886	14355	13402	15636	8103	5119	2002
	chrY	57264655	2548155	1087	1500	2647	3910	1583	2345	448	9	844	2016	813	1113	235	1371	1480	980	771	4138	290	2222	21	1312	312	1970	2292	1441	105	1203
