# Supplementary material for: Why does the X chromosome lag behind autosomes in GWAS findings?
Source: PLoS Genet. 2023 Feb 27;19(2):e1010472. doi: 10.1371/journal.pgen.1010472 (PMC9997976; doi:10.1371/journal.pgen.1010472)
Supplement: S3 Table — (XLS) [file pgen.1010472.s003.xls]

## Sheet: GWAS  X versus Autosomes
	Table S3. Number of GWAS-detected SNPs per 100 SNPs on genotyping platform.
	Platform	Number of GWAS-detected SNPs per 100 platform SNPs		Ratio
		X-chromosome	Autosomes
	PMDA.hg19	2.17409	19.8052	9.10966
	HumanCytoSNP-12v2-1_H	8.67869	60.5826	6.98062
	GSA-24v3-0_A1	4.8371	27.2654	5.63672
	Affy6.0	3.5836	20.1176	5.6138
	Axiom_PMRA.na35	3.64344	18.8825	5.18261
	Axiom_GW_CHB2.na34	5.59057	26.4349	4.72847
	cytosnp-850k_b	4.40099	20.6188	4.68505
	Axiom_AveraNTR.na35	5.89155	26.8125	4.55102
	Multi-EthnicGlobal_A1	2.44153	9.92779	4.06622
	Axiom_GW_LAT.na34	5.34189	21.333	3.99354
	Multi-EthnicAMR-AFR-8v1-0_A1	3.16214	12.176	3.85056
	Axiom_GW_ASI_SNP.na34	7.85847	29.6363	3.77126
	Axiom_GW_PanAFR.na34	2.05684	7.70221	3.74468
	OncoArray-500K_B	9.45315	34.9061	3.69254
	DrugDevConsortium_15073507_A1	10.1254	36.9956	3.65376
	Humancore-12v1-0_a	16.7469	59.3961	3.5467
	Multi-EthnicEUR-EAS-SAS-8v1-0_A1	3.41238	11.7626	3.44704
	HumanOmniZhongHua-8-v1-0-C	5.66952	19.514	3.44191
	GSAMD-24v1-0_20011747_A4	7.34268	25.2538	3.43932
	Humanomni5-4v1_c	1.21692	4.12773	3.39195
	humanomniexpress-12v1-1_b	7.42748	24.534	3.30314
	Axiom_UKB_WCSG.na34	6.43616	20.3068	3.15511
	Human660w-quad_v1_h	9.57319	29.9752	3.13116
	PsychArray-B	9.77243	30.1991	3.09024
	Humanomni2.5-4v1_h	2.37607	7.22218	3.03954
	InfiniumExome-24v1-1_A1	26.5091	72.9596	2.75225
	Axiom_GW_EUR.na34	10.3155	28.114	2.72542
	InfiniumImmunoArray-24v2-0_A	67.7822	74.3804	1.09734
	mean	9.065	27.8908	4.02934
	median	5.78053	24.8939	3.67315
	SD	12.6036	18.3387	1.49234
	SE	2.38186	3.46569	0.282025
