# Supplementary material for: Why does the X chromosome lag behind autosomes in GWAS findings?
Source: PLoS Genet. 2023 Feb 27;19(2):e1010472. doi: 10.1371/journal.pgen.1010472 (PMC9997976; doi:10.1371/journal.pgen.1010472)
Supplement: S4 Table — (XLS) [file pgen.1010472.s004.xls]

## Sheet: Sheet1
	Table S4. List of female only GWAS.
	Female only phenotype	Number of GWAS detected SNPs
	Breast cancer	1477
	Menarche (age at onset)	614
	Epithelial ovarian cancer	206
	Age at menopause	190
	Endometriosis	148
	Cervical cancer	126
	Age at first birth	116
	Ovarian cancer	94
	Breast cancer (estrogen-receptor negative)	78
	Endometrial cancer	72
	Breast size	72
	Cervical cancer (MTAG)	62
	Polycystic ovary syndrome	57
	Endometriosis or migraine	47
	Breast cancer specific mortality in breast cancer	47
	Plasma anastrozole concentration in anastrozole-treated estrogen receptor positive breast cancer	47
	Progression free survival in serous epithelial ovarian cancer treated with carboplatin and paclitaxel	40
	Progression free survival in epithelial ovarian cancer treated with carboplatin and paclitaxel	34
	Endometrial cancer (endometrioid histology)	32
	Paclitaxel disposition in epithelial ovarian cancer	31
	Endometriosis or depression (pleiotropy)	31
	Breast cancer specific mortality in estrogen receptor negative breast cancer	28
	High-grade serous ovarian cancer	27
	Progression free survival in serous epithelial ovarian cancer	23
	Ovarian cancer (MTAG)	22
	Invasive breast cancer	22
	Breast cancer specific mortality in estrogen receptor positive breast cancer	22
	Serous invasive ovarian cancer	21
	Mastocytosis	20
	Invasive epithelial ovarian cancer	19
	Progression free survival in epithelial ovarian cancer	19
	BRCA1/2-negative high-risk breast cancer	19
	Carboplatin disposition in epthelial ovarian cancer	18
	Breast cancer, ovarian cancer or prostate cancer (pleiotropy)	18
	Estradiol plasma levels (breast cancer)	18
	Breast cancer (early onset)	18
	Sensory peripheral neuropathy in microtubule targeting agent-treated breast cancer	18
	Breast cancer and/or colorectal cancer	18
	Breast Cancer in BRCA1 mutation carriers	16
	Endometriosis (MTAG)	15
	Early spontaneous preterm birth	15
	Estrone/androstenedione ratio in resected early stage-receptor positive breast cancer	14
	Follicular lymphoma	14
	Mucinous ovarian carcinoma	13
	Response to chemotherapy in breast cancer hypertensive cases (cumulative dose) (bevacizumab)	13
	BRCA1 mutation in breast cancer	13
	Low-grade serous and serous borderline ovarian cancer	12
	Ovarian cancer in BRCA1 mutation carriers	11
	Follicle stimulating hormone levels	11
	Cervical high-risk human papilloma virus infection	11
	Overall survival in serous epithelial ovarian cancer treated with paclitaxel and cisplatin	10
	Deep ovarian and/or rectovaginal disease with dense adhesions	10
	Serous borderline ovarian cancer	10
	Breast milk fatty acid composition (maternal genotype effect)	10
	Breast cancer (male)	10
	Anti-Mullerian hormone levels in pre-menopausal women of late reproductive age	10
	Adverse response to chemotherapy (amenorrhea) in breast cancer	10
	BRCA2 mutation in breast cancer	10
	Endometrial cancer (MTAG)	9
	Breastfeeding duration	9
	Breast cancer (survival)	9
	Follicle stimulating hormone levels in polycystic ovary syndrome	8
	Breast milk fatty acid composition (infant genotype effect)	8
	Breast cancer (estrogen-receptor negative, progesterone-receptor negative, and human epidermal growth factor-receptor negative)	8
	Adverse response to chemotherapy in breast cancer (alopecia) (cyclophosphamide+doxorubicin+/-5FU)	8
	Cervical high-risk human papilloma virus infection (persistent)	8
	Ovarian cancer-related tumor marker CA 125 levels	8
	Endometriosis or endometrial cancer (pleiotropy)	8
	Endometrial endometrioid carcinoma	7
	Pain medicine use during menstruation	7
	Mastocytosis (KIT D816V positive)	7
	Follicle stimulating hormone in healthy women	7
	Anthracycline-induced cardiotoxicity in early breast cancer	7
	Uterine fibroids and heavy menstrual bleeding	7
	Length of menstrual cycle	7
	Ovarian reserve	7
	Adverse response to chemotherapy in breast cancer (alopecia) (anti-microtubule)	7
	Endometrial cancer (Non-endometrioid histology)	7
	Polycystic ovary syndrome (adjusted for age)	7
	Breast cancer (estrogen-receptor positive)	6
	Change in LVEF in response to paclitaxel and trastuzumab in HER2+ breast cancer	6
	Survival in breast cancer (estrogen-receptor positive)	6
	Menarche and menopause (age at onset)	6
	Breast cancer in BRCA2 mutation carriers	6
	Cervical intraepithelial neoplasia grade 3 and invasive cervical cancer	6
	Facial attractiveness (female raters)	6
	Plasma androstenedione levels in resected early stage-receptor positive breast cancer	5
	Cervical artery dissection	5
	Breast cancer in childhood cancer survivors	5
	Polycystic ovary syndrome (reproductive subtype)	5
	Adverse response to chemotherapy in breast cancer (alopecia) (paclitaxel)	5
	Breast cancer (prognosis)	5
	Estrogen level change in anastrozole-treated breast cancer	5
	Polycystic ovary syndrome (adjusted for age and BMI)	5
	Ovarian cyst	5
	Testosterone levels in polycystic ovary syndrome	4
	Ovarian disease with few adhesions	4
	Menstruation quality of life impact (pressure in breast)	4
	Capecitabine-induced hand-foot syndrome in breast or colorectal cancer	4
	Adverse response to chemotherapy in breast cancer (alopecia) (docetaxel)	4
	Response to carboplatin and paclitaxel in ovarian cancer (Caspase 3/7 EC50)	3
	Luteinizing hormone levels in polycystic ovary syndrome	3
	Taxane-induced peripheral neuropathy in breast cancer	3
	Breast cancer in childhood cancer survivors treated with less than 10 gray radiotherapy	3
	Breast cancer in childhood cancer survivors treated with more than 10 gray radiotherapy	3
	Heavy menstrual bleeding	3
	Response to chemotherapy in breast cancer (hypertension) (bevacizumab)	3
	Sexual dysfunction (female)	3
	Adverse response to chemotherapy in breast cancer (alopecia)	3
	Adverse response to chemotherapy in breast cancer (alopecia) (cyclophosphamide+epirubicin+/-5FU)	3
	Acute post-radiotherapy pain in breast cancer	3
	Response to carboplatin in ovarian cancer (MTT IC50)	2
	Response to paclitaxel in ovarian cancer (Caspase 3/7 EC50)	2
	Response to carboplatin and paclitaxel in ovarian cancer (MTT IC50)	2
	Plasma estrone levels in resected estrogen-receptor positive breast cancer	2
	Plasma estrone conjugates levels in resected early stage estrogen-receptor positive breast cancer	2
	Breast cancer (menopausal hormone therapy interaction)	2
	Lobular breast cancer (menopausal hormone therapy interaction)	2
	Ovarian clear cell cancer	2
	Ovarian cancer in BRCA2 mutation carriers	2
	Survival in endocrine treated breast cancer (estrogen-receptor positive)	2
	Follicular lymphoma or multiple sclerosis	2
	Puberty onset (breast development)	2
	Disease-free survival in breast cancer	2
	Cancer code, self-reported: breast cancer (UKB data field 20001_1002)	2
	Cervical intraepithelial neoplasia grade 3	2
	Invasive cervical cancer	2
	Rocuronium dose requirement in breast cancer surgery	2
	Response to tamoxifen in oestrogen receptor positive/HER2 negative breast cancer	2
	15-year breast cancer-specific survival (grade 3 tumor)	2
	5-year breast cancer-specific survival (ER negative treated with chemotherapy)	2
	Response to paclitaxel in ovarian cancer (MTT IC50)	1
	Estrogen receptor status in HER2 negative breast cancer	1
	Estrogen receptor status in breast cancer	1
	Estrone conjugates/estrone ratio in resected early stage estrogen-receptor positive breast cancer	1
	Sex hormone-binding globulin levels in polycystic ovary syndrome	1
	Endometrioid ovarian cancer	1
	Low-grade serous ovarian cancer	1
	Breast cancer (progesterone-receptor positive)	1
	Luteinizing hormone levels in healthy women	1
	Breast cancer-free interval (treatment with aromatase inhibitor)	1
	Polycystic ovary syndrome (metabolic subtype)	1
	Polycystic ovary syndrome (indeterminate subtype)	1
	HER2 status in breast cancer	1
	Early age at menarche	1
	Follicular lymphoma or rheumatoid arthritis	1
	Recombination measurement (females)	1
	Recombination rate (females)	1
	Response to tamoxifen in breast cancer	1
	Premature ovarian failure	1
	Persistent chemotherapy-induced alopecia in breast cancer	1
	Age at menarche	1
	ICD10 C50.9: Malignant neoplasm of breast of unspecified site	1
	Malignant neoplasm of female breast (PheCode 174.11)	1
	Anxiety and stress-related disorders (psychiatric co-morbidity covariate model)	1
	Breast cancer somatic mutation signature APOBEC C>T	1
	Breast cancer somatic mutation signature APOBEC C>G	1
	15-year breast cancer-specific survival (ER positive treated with endocrine therapy)	1
	15-year breast cancer-specific survival (ER negative treated with chemotherapy)	1
	15-year breast cancer-specific survival (ER positive, PR positive, and HER2 negative)	1
	15-year breast cancer-specific survival (ER positive or PR positive, and HER2 negative treated with chemotherapy)	1
	15-year breast cancer-specific survival (treated with anthracyclines)	1
	5-year breast cancer-specific survival (treated with tamoxifen)	1
		4581
