# Supplementary material for: Why does the X chromosome lag behind autosomes in GWAS findings?
Source: PLoS Genet. 2023 Feb 27;19(2):e1010472. doi: 10.1371/journal.pgen.1010472 (PMC9997976; doi:10.1371/journal.pgen.1010472)
Supplement: S6 Table — (XLS) [file pgen.1010472.s006.xls]

## Sheet: S6
	Table S6. Number of potential and segregating sites and the fraction of segrating sites per potential site for missense mutations stratified by the predicted effect on protein function (Envision score).
	Number of potential sites								Number of missense mutation SNPs from 1000 Genomes Project								Number of missense mutation SNPs per potential site
	CHR	Envision score categories							CHR	Envision score categories							CHR	Envision score categories
		<0.5	0.5-0.6	0.6-0.7	0.7-0.8	0.8-0.9	0.9-1	>1		<0.5	0.5-0.6	0.6-0.7	0.7-0.8	0.8-0.9	0.9-1	>1		<0.5	0.5-0.6	0.6-0.7	0.7-0.8	0.8-0.9	0.9-1	>1
	chr. 1	4671	60800	108323	1267957	2970460	3953611	61103	chr. 1	15	236	570	9571	24082	53327	888	chr. 1	0.0032113	0.00388158	0.00526204	0.00754836	0.00810716	0.0134882	0.0145328
	chr. 2	2483	32428	64936	955976	2347277	2957037	45540	chr. 2	7	120	301	7025	18426	39021	551	chr. 2	0.00281917	0.00370051	0.00463533	0.00734851	0.00784995	0.013196	0.0120993
	chr. 3	2514	30674	58112	716783	1674468	2265859	33803	chr. 3	10	152	360	5361	13787	30176	437	chr. 3	0.00397772	0.00495534	0.00619493	0.00747925	0.00823366	0.0133177	0.0129278
	chr. 4	1699	20575	36424	503946	1212433	1621324	24460	chr. 4	8	87	177	3535	9358	21288	411	chr. 4	0.00470865	0.00422843	0.00485943	0.00701464	0.00771836	0.01313	0.0168029
	chr. 5	1700	24236	43848	618110	1487896	1953069	26152	chr. 5	5	54	162	4330	11138	24678	333	chr. 5	0.00294118	0.00222809	0.00369458	0.00700523	0.00748574	0.0126355	0.0127333
	chr. 6	2136	29393	51935	628619	1495847	2006277	29128	chr. 6	13	195	331	4570	12091	27779	458	chr. 6	0.00608614	0.00663423	0.00637335	0.0072699	0.00808305	0.013846	0.0157237
	chr. 7	2014	26046	52640	585674	1388491	1796246	29422	chr. 7	22	101	310	4681	12187	25176	416	chr. 7	0.0109235	0.00387775	0.00588906	0.0079925	0.00877715	0.0140159	0.0141391
	chr. 8	1103	14243	25630	415498	980274	1285502	22398	chr. 8	0	74	162	3083	8447	18413	341	chr. 8	0	0.00519553	0.00632072	0.00742001	0.00861698	0.0143236	0.0152246
	chr. 9	1574	21081	38466	523981	1234409	1582406	23274	chr. 9	7	118	186	3864	9376	20875	369	chr. 9	0.00444727	0.00559746	0.00483544	0.00737431	0.00759554	0.0131919	0.0158546
	chr. 10	1676	23277	45514	498918	1182305	1557216	21212	chr. 10	12	96	232	3582	9076	19967	295	chr. 10	0.0071599	0.00412424	0.00509733	0.00717954	0.00767653	0.0128222	0.0139072
	chr. 11	2330	31642	60711	726925	1695532	2265183	33580	chr. 11	17	143	345	6465	15435	33644	552	chr. 11	0.00729614	0.00451931	0.00568266	0.00889363	0.00910334	0.0148527	0.0164384
	chr. 12	2025	28551	59134	699578	1623606	2036427	30405	chr. 12	7	80	201	4488	11723	25530	380	chr. 12	0.00345679	0.002802	0.00339906	0.0064153	0.00722035	0.0125367	0.0124979
	chr. 13	472	6649	11846	204446	516851	685964	12046	chr. 13	0	23	77	1180	3497	8380	153	chr. 13	0	0.00345917	0.00650008	0.0057717	0.00676597	0.0122164	0.0127013
	chr. 14	1374	17396	32837	391660	974121	1238438	13162	chr. 14	10	141	343	2862	8083	18163	224	chr. 14	0.00727802	0.00810531	0.0104455	0.00730736	0.00829774	0.0146661	0.0170187
	chr. 15	1405	17871	29735	461368	1078902	1447437	19321	chr. 15	4	61	117	3190	8017	18231	278	chr. 15	0.00284698	0.00341335	0.00393476	0.00691422	0.0074307	0.0125954	0.0143885
	chr. 16	1528	20537	39115	527003	1253133	1656885	29418	chr. 16	14	163	238	4615	11366	25210	516	chr. 16	0.0091623	0.00793689	0.00608462	0.00875707	0.00907007	0.0152153	0.0175403
	chr. 17	2341	31636	63220	779456	1845326	2301383	31083	chr. 17	15	137	356	5849	14202	31261	406	chr. 17	0.00640752	0.00433051	0.00563113	0.00750395	0.0076962	0.0135836	0.0130618
	chr. 18	584	8669	14001	209824	507954	634700	9783	chr. 18	1	22	56	1377	3793	8111	141	chr. 18	0.00171233	0.00253778	0.00399971	0.00656264	0.00746721	0.0127793	0.0144128
	chr. 19	2779	37137	82525	823350	1861020	2348836	41619	chr. 19	12	200	496	7261	18029	37672	751	chr. 19	0.0043181	0.00538546	0.0060103	0.00881885	0.0096877	0.0160386	0.0180446
	chr. 20	875	12677	23118	300685	713668	924744	14450	chr. 20	9	53	122	2252	5950	13534	215	chr. 20	0.0102857	0.0041808	0.00527727	0.00748957	0.00833721	0.0146354	0.0148789
	chr. 21	474	6665	13224	136100	325570	406922	6477	chr. 21	3	20	99	1153	2992	6486	90	chr. 21	0.00632911	0.00300075	0.00748639	0.00847171	0.00919004	0.0159392	0.0138953
	chr. 22	1244	14922	26161	273100	624160	789958	13175	chr. 22	7	84	180	2321	5593	12632	245	chr. 22	0.00562701	0.00562927	0.00688047	0.00849872	0.00896084	0.0159907	0.0185958
	X-chr	1726	23033	42178	444618	1161471	1546237	32143	X-chr	1	33	86	1545	5114	12924	370	X-chr	0.000579374	0.00143273	0.00203898	0.00347489	0.00440304	0.00835836	0.0115111
